# Supplementary material for: A Biomimetic Macrophage-Membrane-Fused Liposomal System Loaded with GVs-HV Recombinant Plasmid for Targeted Anti-Atherosclerosis Therapy
Source: Pharmaceutics. 2025 Dec 16;17(12):1618. doi: 10.3390/pharmaceutics17121618 (PMC12737165; doi:10.3390/pharmaceutics17121618)
Supplement: Supplementary file 1 [file pharmaceutics-17-01618-s001.zip]

Archive with 1 entries (1 files):
- pharmaceutics-3969094-supplementary.pdf
